# Supplementary material for: Heterogeneity of Phase II Enzyme Ligands on Controlling the Progression of Human Gastric Cancer Organoids as Stem Cell Therapy Model
Source: Int J Mol Sci. 2023 Nov 2;24(21):15911. doi: 10.3390/ijms242115911 (PMC10647227; doi:10.3390/ijms242115911)
Supplement: Supplementary file 1 [file ijms-24-15911-s001.zip]

Archive with 1 entries (1 files):
- ijms-2650076-supplementary.pdf
